# Supplementary material for: Neuronal F-Box protein FBXO41 regulates synaptic transmission and hippocampal network maturation
Source: iScience. 2022 Mar 18;25(4):104069. doi: 10.1016/j.isci.2022.104069 (PMC8971942; doi:10.1016/j.isci.2022.104069)
Supplement: Table S1. Statistical details from data presented, related to Figures 1, 2, 3, 4, 5, 6, S1, S3, S4, and S5 [file mmc2.xlsx]

## Sheet: Sheet1
	Fig	Measured Variable	Group	Mean	SEM	n	N	Normal	Statistic
								Data?
	1E	Dendritic Length (mm)	WT	1.52	0.06	5	128	No	Mann-Whitney
		[Hippocampal neurons]	KO	1.58	0.07	5	129	No	(U= 8089; p= 0.780)
		Dendritic Length (mm)	WT	1.60	0.14	67	3	No	Mann-Whitney
		[Striatal neurons]	KO	1.37	0.11	83	3	No	(U=2323; p=0.0839)
	1F	Axon Length (mm)	WT	4.76	0.32	3	92	No	Mann-Whitney
		[Hippocampal neurons]	KO	5.37	0.33	3	91	No	(U= 3598; p= 0.101)
		Axon Length (mm)	WT	3.33	0.41	67	3	No	Mann-Whitney
		[Striatal neurons]	KO	2.87	0.26	81	3	No	(U=2574; p=0.5927)
	1I	Synapse/µm	WT	0.178	0.009	3	46	No	Mann-Whitney
		[Hippocampal neurons]	KO	0.189	0.008	3	45	Yes	(U=922; p=0.373)
		Synapse/µm	WT	0.113	0.005	58	3	Yes	Unpaired t-test
		[Striatal neurons]	KO	0.113	0.005	74	3	Yes	(t(130)=0.018; p=0.985)
	1J	Synaptophysin Intensity (A.U.)	WT	8.03	0.61	3	46	No	Mann-Whitney
		[Hippocampal neurons]	KO	8.63	0.52	3	45	Yes	(U=884; p=0.233)
		Synaptophysin Intensity (A.U.)	WT	4.60	0.36	58	3	No	Mann-Whitney
		[Striatal neurons]	KO	3.36	0.26	74	3	Yes	(U=1623; *p=0.0162)
	2B	mEPSC Amplitude (pA)	WT	24.32	1.5	17	4	No	Mann-Whitney
			KO	23.70	1.7	22	4	No	(U=157; p=0.408)
		mIPSC Amplitude (pA)	WT	10.54	0.69	4	12	yes	Unpaired t-test
			KO	8.64	0.61	4	12	yes	(t(22)=2.064; p=0.0510)
	2C	mEPSC Frequency (Hz)	WT	13.15	3.1	17	4	No	Mann-Whitney
			KO	14.82	3.6	22	4	No	(U=177; p=0.790)
		mIPSC Frequency (Hz)	WT	1.77	0.86	4	13	no	Mann-Whitney
			KO	0.44	0.11	4	14	no	(U=57.50; p=0.108)
	2D	EPSC Charge (pC)	WT	180.4	45.4	23	4	No	Mann-Whitney
			KO	117.2	23.9	30	4	No	(U=276; p=0.221)
		IPSC Charge (pC)	WT	117.5	18.53	4	18	yes	Mann-Whitney
			KO	83.11	12.88	4	22	no	(U=234; p=0.1982)
	2F	Cumulative Charge	WT	5.77	1.4	24	4	No	Mann-Whitney
		40Hz train (nC)	KO	3.74	0.6	30	4	Yes	(U=312; p=0.411)
		Cumulative Charge	WT	677.9	74.9	4	18	Yes	Unpaired t-test
		20Hz train (pC)	KO	436.2	52.7	4	22	Yes	(t(38)=2.710; *p=0.01)
	2G	Readably Releasable Pool (nC) [Hippocampal neurons]	WT	1.40	0.36	23	4	No	Mann-Whitney
			KO	0.96	0.18	30	4	No	(U=318; p=0.6344)
		Readably Releasable Pool (pC) [Striatal neurons]	WT	245.7	32.67	4	18	no	Mann-Whitney
			KO	145	20.21	4	21	yes	(U=100; *p=0.0114)
	2H	Release Probability (%) [Hippocampal neurons]	WT	16.18	1.58	22	4	No	Mann-Whitney
			KO	12.43	0.82	30	4	Yes	(U=223; p=0.0478)
		Release Probability (%) [Striatal neurons]	WT	15.79	1.19	4	18	yes	Unpaired t-test
			KO	17.61	1.02	4	21	yes	(t(37)=1.174; p=0.2479)
	2I	Paired Pulse Ratio (20msec)	WT	0.74	0.05	21	4	Yes	Unpaired t-test
			KO	0.85	0.04	26	4	Yes	(t(45)=1.62; p=0.112)
		Paired Pulse Ratio (50msec)	WT	0.82	0.03	21	4	Yes	Unpaired t-test
			KO	0.92	0.04	26	4	Yes	(t(45)=2.08; *p=0.044)
		Paired Pulse Ratio (100msec)	WT	0.85	0.03	21	4	Yes	Unpaired t-test
			KO	0.93	0.04	26	4	Yes	(t(45)=1.81; p=0.078)
		Paired Pulse Ratio (200msec)	WT	0.83	0.02	21	4	Yes	Unpaired t-test
			KO	0.92	0.02	26	4	Yes	(t(45)=2.61; *p=0.012)
		Paired Pulse Ratio (500msec)	WT	0.84	0.02	21	4	Yes	Unpaired t-test
			KO	0.89	0.02	26	4	Yes	(t(45)=1.785; p=0.081)
		Paired Pulse Ratio (1000msec)	WT	0.86	0.02	21	4	Yes	Mann-Whitney
			KO	0.92	0.02	26	4	No	(U=201; p=0.127)
		Paired Pulse Ratio (20msec) [Striatal neurons]	WT	0.19	0.04	4	17	yes	Mann-Whitney
			KO	0.24	0.06	4	18	no	(U=142; p=0.732)
	3B	GCL Area (µm2)	WT-P2	66873	2878	19	3	Yes	Two-Way ANOVA:
			KO-P2	62038	2366	18	3	Yes	· Time: F(2,142) = 84.51; ****p < 0.0001
			WT-P6	99916	5187	13	2	Yes	· Genotype: F(1,142) = 12.77; ***p = 0.0005
			KO-P6	83974	4757	13	2	Yes	· Interaction: F(2,142) = 1.66; p = 0.19
			WT-P9	125182	3667	42	3	Yes	Sidak’s post-hoc tests – WT vs KO:
			KO-P9	105917	3510	43	3	Yes	· P2: p = 0.85; P6: p = 0.13; P10:****p < 0.0001
	3C	Estimated Number of DAPI+ Cells in GCL	WT-P2	526.44	21.1	19	3	Yes	Two-Way ANOVA:
			KO-P2	484.16	15.1	18	3	Yes	· Time: F(2,142) = 69.98; ****p < 0.0001
			WT-P6	790.30	45.4	13	2	Yes	· Genotype: F(1,142) = 18.79; ****p < 0.0001
			KO-P6	629.6	39.3	13	2	Yes	· Interaction: F(2,142) = 2.49; p = 0.087
			WT-P9	964.21	28.73	42	3	Yes	Sidak’s post-hoc tests – WT vs KO:
			KO-P9	783.11	27.85	43	3	Yes	· P2: p = 0.81; P6: *p = 0.03; P10:****p< 0.0001
	3D	DAPI Cells per µm2 in GCL	WT-P2	0.008	0.0002	19	3	Yes	Two-Way ANOVA:
			KO-P2	0.008	0.0002	18	3	Yes	· Time: F(2,142) = 2.70; p = 0.071
			WT-P6	0.008	0.0002	13	2	Yes	· Genotype: F(1,142) = 3.75; p = 0.055
			KO-P6	0.008	0.0002	13	2	Yes	· Interaction: F(2,142) = 0.58; p = 0.56
			WT-P9	0.008	0.0002	42	3	Yes	Sidak’s post-hoc tests – WT vs KO:
			KO-P9	0.007	0.0001	43	3	Yes	· P2: p = 0.99; P6: p = 0.44; P10: p = 0.099
	3E	Hilus Area (µm2)	WT-P2	34065	1927	19	3	Yes	Two-Way ANOVA:
			KO-P2	26084	1916	18	3	Yes	· Time: F(2,142) = 73.15; ****p < 0.0001
			WT-P6	75086	3245	13	3	Yes	· Genotype: F(1,142) = 26.49; ****p < 0.0001
			KO-P6	53166	3199	13	3	Yes	· Interaction: F(2,142) = 5.91; **p = 0.0034
			WT-P9	54467	2068	42	2	Yes	Sidak’s post-hoc tests – WT vs KO:
			KO-P9	50681	1922	43	2	Yes	· P2: p =0.12; P6:****p < 0.0001; P10: p = 0.37
	3F	Estimated Number of DAPI+ Cells in the Hilus	WT-P2	196.96	8.1	19	3	No	Two-Way ANOVA:
			KO-P2	164.58	10.4	18	3	Yes	· Time: F(2,142) = 44.48; ****p < 0.0001
			WT-P6	203.19	12.93	13	2	Yes	· Genotype: F(1,142) = 9.07; **p = 0.0031
			KO-P6	183.02	18.3	13	2	Yes	· Interaction: F(2,142) = 0.21; p = 0.81
			WT-P9	127.48	7.95	42	3	Yes	Sidak’s post-hoc tests – WT vs KO:
			KO-P9	105.45	4.63	43	3	Yes	· P2: p = 0.083; P6: p = 0.58; P10: p = 0.071
	3G	DAPI Cells per µm2 in Hilus	WT-P2	0.006	0.0001	19	3	Yes	Two-Way ANOVA:
			KO-P2	0.006	0.0002	18	3	Yes	· Time: F(2,142) = 466.8; ****p < 0.0001
			WT-P6	0.003	0.0001	13	3	Yes	· Genotype: F(1,142) = 8.81; **p = 0.0035
			KO-P6	0.003	0.0002	13	3	Yes	· Interaction: F(2,142) = 6.11; **p = 0.0028
			WT-P9	0.002	0.0001	42	2	Yes	Sidak’s post-hoc tests – WT vs KO:
			KO-P9	0.002	0.0001	43	2	Yes	· P2: *p = 0.038; P6: *p = 0.024; P10: p = 0.64
	4C	Estimated Number of GFAP+ Processes in GCL	WT-P2	111.17	8.1	12	3	Yes	Two-Way ANOVA:
			KO-P2	79.06	6.2	13	3	Yes	· Time: F(2, 68) = 2.34; p = 0.10
			WT-P6	100.70	11.1	8	2	Yes	· Genotype: F(1, 68) = 19.21; ****p < 0.0001
			KO-P6	60.28	7.4	7	2	NA	· Interaction: F(2, 68) = 0.11; p = 0.90
			WT-P9	123.78	10.4	18	3	Yes	Sidak’s post-hoc tests – WT vs KO:
			KO-P9	83.72	10.2	16	3	No	· P2: p = 0.071; P6: p = 0.081; P10:**p = 0.039
	4D	GFAP Processes per µm2 in GCL	WT-P2	0.002	0.0001	12	3	Yes	Two-Way ANOVA:
			KO-P2	0.001	0.0001	13	3	Yes	· Time: F(2, 68) = 50.53; ****p < 0.0001
			WT-P6	0.001	0.0001	8	2	Yes	· Genotype: F(1, 68) = 13.36; ***p = 0.0005
			KO-P6	0.002	0.0001	7	2	NA	· Interaction: F(2, 68) = 0.70; p = 0.50
			WT-P9	0.001	0.0001	18	3	Yes	Sidak’s post-hoc tests – WT vs KO:
			KO-P9	0.002	0.0001	16	3	Yes	· P2: **p = 0.0062; P6: p = 0.41; P10: p = 0.14
	4E	Total Number of ki67+ Cells in GCL	WT-P2	235.14	19.4	7	2	NA	Two-Way ANOVA:
			KO-P2	220.60	32.6	5	2	NA	· Time: F(2, 53) = 84.25; ****p < 0.0001
			WT-P6	240.40	17.6	5	1	NA	· Genotype: F(1, 53) = 169; *p = 0.031
			KO-P6	197.00	18.6	6	1	NA	· Interaction: F(2, 53) = 0.74; p = 0.48
			WT-P9	105.53	4.71	17	3	Yes	Sidak’s post-hoc tests – WT vs KO:
			KO-P9	91.53	5	19	3	Yes	· P2: p = 0.87; P6: p = 0.14; P10: p = 0.57
	4F	Number of Ki67+ Cells per mm2 in GCL	WT-P2	0.0034	0.0002	7	2	NA	Two-Way ANOVA:
			KO-P2	0.0031	0.0002	5	2	NA	· Time: F(2, 53) = 213.2; ****p < 0.0001
			WT-P6	0.0026	0.0001	5	1	NA	· Genotype: F(1, 53) = 5.04; *p = 0.029
			KO-P6	0.0022	0.0001	6	1	NA	· Interaction: F(2, 53) = 1.25; p = 0.29
			WT-P9	0.0010	0.0001	17	3	Yes	Sidak’s post-hoc tests – WT vs KO:
			KO-P9	0.0009	0.0001	19	3	Yes	· P2: p = 0.59; P6: p = 0.14; P10: p = 0.95
	4G	Estimated Number of DCX+ Cells in GCL	WT-P2	621.28	97.6	7	2	NA	Two-Way ANOVA:
			KO-P2	473.80	36.6	5	2	NA	· Time: F(2, 50) = 2.30; p = 0.11
			WT-P6	654.63	42.8	5	1	NA	· Genotype: F(1, 50) = 7.63; **p = 0.008
			KO-P6	496.69	42.4	6	1	NA	· Interaction: F(2, 50) = 0.091; p = 0.91
			WT-P9	776.39	61.55	16	3	Yes	Sidak’s post-hoc tests – WT vs KO:
			KO-P9	577.63	46.18	17	3	No	· P2: p = 0.51; P6: p = 0.48; P10: *p = 0.019
	4H	DCX Cells per µm2 in GCL	WT-P2	0.009	0.001	7	2	NA	Two-Way ANOVA:
			KO-P2	0.007	0.0004	5	2	NA	· Time: F(2, 50) = 5.95; **p = 0.0048
			WT-P6	0.007	0.0005	5	1	NA	· Genotype: F(1, 50) = 10.03; **p = 0.0026
			KO-P6	0.006	0.0004	6	1	NA	· Interaction: F(2, 50) = 0.87; p = 0.42
			WT-P9	0.006	0.0004	16	3	Yes	Sidak’s post-hoc tests – WT vs KO:
			KO-P9	0.006	0.0003	17	3	Yes	· P2: p = 0.096; P6: p = 0.20; P10: p = 0.42
	4I	Estimated Number of NeuN+ Cells	WT-P2	295.33	20.3	12	3	No	Two-Way ANOVA:
			KO-P2	281.60	11.2	13	3	Yes	· Time: F(2, 84) = 88.01; ****p < 0.0001
			WT-P6	520.12	45.2	8	2	Yes	· Genotype: F(1, 84) = 2.81; p = 0.098
			KO-P6	408.7	30.3	7	2	NA	· Interaction: F(2, 84) = 0.50; p = 0.61
			WT-P9	785.71	35.1	25	3	No	Sidak’s post-hoc tests – WT vs KO:
			KO-P9	732.52	38.9	25	3	Yes	· P2: p = 0.99; P6: p = 0.39; P10: p = 0.51
	4J	NeuN Cells per µm2 in GCL	WT-P2	0.005	0.0002	12	3	No	Two-Way ANOVA:
			KO-P2	0.005	0.0001	13	3	Yes	· Time: F(2, 84) = 178.5; ****p < 0.0001
			WT-P6	0.008	0.0004	8	2	Yes	· Genotype: F(1, 84) = 0.009; p = 0.99
			KO-P6	0.008	0.0002	7	2	NAA	· Interaction: F(2, 84) = 0.66; p = 0.51
			WT-P9	0.010	0.0003	25	3	Yes	Sidak’s post-hoc tests – WT vs KO:
			KO-P9	0.010	0.0003	25	3	Yes	· P2: p = 0.95; P6: p = 0.99; P10: p = 0.59
	5C	P6 – DAPI; Distance to Peak (mm)	WT	33.74	2.8	8	2	Yes	Mann-Whitney
			KO	20.06	3.0	7	2	NA	(U = 6; **p = 0.0084)
		P6 –NeuN;	WT	76.15	3.4	8	2	Yes	Mann-Whitney
		Distance to Peak (mm)	KO	61.41	3.6	7	2	NA	(U = 7; *p = 0.013)
	5D	P6 – DAPI; Width at Half Max (mm)	WT	57.68	2.6	8	2	No	Mann-Whitney
			KO	51.77	2.2	7	2	NA	(U = 14; p = 0.11)
		P6 – NeuN; Width at Half Max (mm)	WT	44.99	4.3	8	2	Yes	Mann-Whitney
			KO	53.58	5.0	7	2	NA	(U = 16.5; p = 0.20)
	5F	P9 – DAPI; Distance to Peak (mm)	WT	31.57	2.0	25	3	Yes	Unpaired t-test
			KO	29.99	2.7	25	3	Yes	(t(48) = 0.47; p = 0.63)
		P9 –NeuN; Distance to Peak (mm)	WT	75.34	1.8	25	3	Yes	Unpaired t-test
			KO	70.09	2.3	25	3	Yes	(t(48) = 1.81; p = 0.0762)
	5G	P9 – DAPI; Width at Half Max (mm)	WT	63.11	1.4	25	3	Yes	Unpaired t-test
			KO	54.70	2.7	25	3	Yes	(t(48) = 2.82; **p = 0.007)
		P9 – NeuN; Width at Half Max (mm)	WT	45.45	1.7	25	3	Yes	Unpaired t-test
			KO	40.91	1.8	25	3	Yes	(t(48) = 1.857; p = 0.0695)v
	6B	Percentage of Active Cells	WT-P2	17.52	4.88	7	3	NA	Two-Way ANOVA:
			KO-P2	23.3	6.51	6	3	NA	· Time: F(2, 68) = 3.30; *p = 0.043
			WT-P6	38.01	4.63	12	4	Yes	· Genotype: F(1, 68) = 0.22; p = 0.64
			KO-P6	28.08	4.34	15	4	Yes	· Interaction: F(2, 68) = 1.34; p = 0.27
			WT-P10	31.66	4.22	16	4	Yes	Sidak’s post-hoc tests – WT vs KO:
			KO-P10	30.48	2.45	18	4	Yes	· P2: p = 0.87; P6: p = 0.25; P10: p = 0.99
	6C	Number of Events per Second	WT-P2	0.005	0.0008	7	3	NA	Two-Way ANOVA:
									· Time: F(2, 68) = 5.03; ***p = 0.009
									· Genotype: F(1, 68) = 0.10; p = 0.75
			KO-P2	0.0088	0.003	6	3	NA	· Interaction: F(2, 68) = 2.96; p = 0.058
			WT-P6	0.021	0.004	12	4	Yes	Sidak’s post-hoc tests – WT vs KO:
			KO-P6	0.0096	0.001	15	4	Yes	· P2: p = 0.94; P6: p = 0.085; P10: p = 0.72
			WT-P10	0.018	0.002	16	4	Yes	Unpaired t-test P6 WT vs KO:
			KO-P10	0.022	0.005	18	4	No	· P6: t(25) = 2.80; p = 0.0097
	6D	Percentage of Synchronous Cells	WT-P2	0	0	7	3	NA	Two-Way ANOVA:
			KO-P2	0	0	6	3	NA	· Time: F(2, 68) = 2.74; p = 0.072
			WT-P6	16.86	6.46	12	4	Yes	· Genotype: F(1, 68) = 0.87; p = 0.35
			KO-P6	7.29	3.44	15	4	No	· Interaction: F(2, 68) = 0.29; p = 0.75
			WT-P10	16.9	5.76	16	4	Yes	Sidak’s post-hoc tests – WT vs KO:
			KO-P10	12.66	5.66	18	4	No	· P2: p = 0.99; P6: p = 0.50; P10: p = 0.89
	6E	Number of Synchronous Events per Second	WT-P6	0.061	0.016	5	4	NA	Two-Way ANOVA:
									· Time: F(1,17) = 0.21; p = 0.65
									· Genotype: F(1, 17) = 0.098; p = 0.76
			KO-P6	0.013	0.008	4	4	NA	· Interaction: F(1,17) = 9.44; **p = 0.007
			WT-P10	0.011	0.003	7	4	NA	Sidak’s post-hoc tests – WT vs KO:
			KO-P10	0.05	0.02	5	4	NA	· P6: p = 0.075; P10: p = 0.1
	6F	Percentage of Active Cells	WT P2 bas	17.52	4.88	7	3	NA	Wilcoxon signed-rank test
			WT P2 gbz	14.17	5.7	7	3	NA	(T = 7; p = 0.297)
			KO P2 bas	23.3	6.51	6	3	NA	Wilcoxon signed-rank test
			KO P2 gbz	14.55	2.93	6	3	NA	(T = 3; p = 0.156)
			WT P6 bas	38.01	4.63	12	4	Yes	Paired t-test
			WT P6 gbz	37.87	5.00	12	4	Yes	(t(11) = 0.0397; p = 0.97)
			KO P6 bas	28.08	4.34	15	4	Yes	Paired t-test
			KO P6 gbz	26.48	3.14	15	4	Yes	(t(14) = 0.0516; p = 0.61)
			WT P10 bas	31.17	4.16	14	4	Yes	Paired t-test
			WT P10 gbz	37.37	3.84	14	4	Yes	(t(13) = 2.17; *p = 0.0495)
			KO P10 bas	30.48	2.45	18	4	Yes	Paired t-test
			KO P10 gbz	36.70	2.40	18	4	Yes	(t(17) = 2.10; *p = 0.0508)
	6G	Number of Events per Second	WT P2 bas	0.005	0.0008	7	3	NA	Wilcoxon signed-rank test
			WT P2 gbz	0.0047	0.001	7	3	NA	(T = 13; p = 0.94)
			KO P2 bas	0.0088	0.003	6	3	NA	Wilcoxon signed-rank test
			KO P2 gbz	0.0094	0.003	6	3	NA	(T = 9; p = 0.84)
			WT P6 bas	0.021	0.004	12	4	Yes	Wilcoxon signed-rank test
			WT P6 gbz	0.028	0.006	12	4	Yes	(T = 18; p = 0.11)
			KO P6 bas	0.0096	0.001	15	4	Yes	Wilcoxon signed-rank test
			KO P6 gbz	0.016	0.004	15	4	No	(T = 35; p = 0.17)
			WT P10 bas	0.018	0.002	14	4	Yes	Wilcoxon signed-rank test
			WT P10 gbz	0.030	0.005	14	4	Yes	(T = 3; ****p = 0.0006)
			KO P10 bas	0.022	0.005	18	4	No	Wilcoxon signed-rank test
			KO P10 gbz	0.030	0.006	18	4	No	(T = 44; p = 0.074)
	6H	Number of Synchronous Events per Second	WT P2 bas	0	0	7	3	NA	NA
			WT P2 gbz	0.0003	0.0003	7	3	NA
			KO P2 bas	0	0	6	3	NA	NA
			KO P2 gbz	0	0	6	3	NA
			WT P6 bas	0.025	0.01	12	4	Yes	Wilcoxon signed-rank test
			WT P6 gbz	0.033	0.01	12	4	Yes	(T = 7; p = 0.56)
			KO P6 bas	0.0034	0.002	15	4	No	Wilcoxon signed-rank test
			KO P6 gbz	0.013	0.008	15	s	No	(T = 0; p = 0.13)
			WT P10 bas	0.0030	0.001	14	4	Yes	Wilcoxon signed-rank test
			WT P10 gbz	0.028	0.008	14	4	Yes	(T = 0; **p = 0.0039)
			KO P10 bas	0.014	0.008	18	4	No	Wilcoxon signed-rank test
			KO P10 gbz	0.033	0.011	18	4	Yes	(T = 12.5; *p = 0.034)
	S1A	EPSC Amplitude (nA)	WT	11.33	2.3	23	4	No	Mann-Whitney
		[Hippocampal Glut.]	KO	8.53	1.7	30	4	No	(U=288; p=0.313)
	S1C	1st Recovery Pulse Amplitude (nA) [Hippocampal Glut.]	WT	7.64	1.4	24	4	No	Mann-Whitney
			KO	6.06	1.0	29	4	No	(U=304; p=0.44)
	S1E	IPSC Amplitude (nA)	WT	1.34	0.2	18	4	Yes	Mann-Whitney
		[Striatal GABA.]	KO	0.89	0.2	22	4	No	(U=129; p=0.0621)
	S1G	1st Recovery Pulse Amplitude (nA) [Striatal GABA.]	WT	0.73	0.1	4	18	No	Mann-Whitney
			KO	0.41	0.1	4	22	No	(U=117; *p=0.028)
	S3B	Number of GFAP Processes per 150 mm in GCL	WT-P6	18.03	1.03	8	2	Yes	Two-Way ANOVA:
									· Time: F(1, 45) = 0.19; p = 0.67
									· Genotype: F(1, 45) = 8.11; **p = 0.0066
			KO-P6	15.46	1.04	7	2	NA	· Interaction: F(1, 45) = 0.064; p = 0.80
			WT-P9	18.18	0.54	18	3	Yes	Sidak’s post-hoc tests – WT vs KO:
			KO-P9	16.03	0.72	16	3	Yes	· P6: p = 0.14; P10: *p = 0.046
	S3C	NeuN Area (µm2)	WT-P6	64022	3761	8	2	Yes	Two-Way ANOVA:
									· Time: F(1, 61) = 22.29; ****p < 0.0001
									· Genotype: F(1, 61) = 4.75; *p = 0.033
			KO-P6	50125	4407	7	2	NA	· Interaction: F(1, 61) = 2.29; p = 0.13
			WT-P9	76071	2258	25	3	Yes	Sidak’s post-hoc tests – WT vs KO:
			KO-P9	73574	2957	25	3	Yes	· P6: p = 0.077; P10: p = 0.74
	S4A	Estimated Number of GFAP+ Cells in Hilus	WT-P2	40.73	1.9	12	3	Yes	Two-Way ANOVA:
			KO-P2	26.43	3.0	13	3	Yes	· Time: F(2, 68) = 7.83; ***p = 0.0009
			WT-P6	57.40	6.5	8	2	Yes	· Genotype: F(1, 68) = 34.92; ****p < 0.0001
			KO-P6	32.75	4.1	7	2	NA	· Interaction: F(2, 68) = 2.23; p = 0.12
			WT-P10	36.56	2.7	18	3	Yes	Sidak’s post-hoc tests – WT vs KO:
			KO-P10	26.60	2.4	16	3	Yes	· P2: **p =0.007; P6: ***p =0.0002; P9:*p= 0.04
	S4B	GFAP Cells per µm2 in Hilus	WT-P2	0.014	0.0008	12	3	Yes	Two-Way ANOVA: • Time: F(2, 68) = 64.6; ****p < 0.0001 • Genotype: F(1, 68) = 7.12; **p = 0.0095 • Interaction: F(2, 68) = 1.01; p = 0.37 Sidak’s post-hoc tests – WT vs KO: • P2: *p = 0.017; P6: p = 0.89; P9 = 0.37
			KO-P2	0.011	0.0007	13	3	Yes
			WT-P6	0.008	0.0005	8	2	No
			KO-P6	0.007	0.0007	7	2	NA
			WT-P9	0.006	0.0005	18	3	Yes
			KO-P9	0.005	0.0006	16	3	Yes
	S4C	Total Number of Ki67+ Cells in Hilus	WT-P2	92.4	6.9	7	2	NA	Two-Way ANOVA:
			KO-P2	69.2	11.7	5	2	NA	· Time: F(2, 53) = 62.60; ****p < 0.0001
			WT-P6	161.6	15.7	5	1	NA	· Genotype: F(1, 53) = 7.87; **p = 0.007
			KO-P6	129.8	22.2	6	1	NA	· Interaction: F(2, 53) = 1.24; p = 0.29
			WT-P9	54.8	3.3	17	3	Yes	Sidak’s post-hoc tests – WT vs KO:
			KO-P9	47.5	3.6	19	3	Yes	· P2: p = 0.29; P6: p = 0.11; P9 = 0.75
	S4D	Number of Ki67+ Cells per mm2 in Hilus	WT-P2	0.002	0.0002	7	2	NA	Two-Way ANOVA:
			KO-P2	0.002	0.0003	5	2	NA	· Time: F(2, 53) = 45.36; ****p < 0.0001
			WT-P6	0.002	0.0002	5	1	NA	· Genotype: F(1, 53) = 1.17; p = 0.28
			KO-P6	0.002	0.0003	6	1	NA	· Interaction: F(2, 53) = 4.37; p = 0.65
			WT-P9	0.001	0.0001	17	3	Yes	Sidak’s post-hoc tests – WT vs KO:
			KO-P9	0.001	0.0001	19	3	Yes	· P2: p = 0.50; P6: p = 0.99; P9 = 0.85
	S4E	Estimated Number of DCX+ Cells in Hilus	WT-P2	457.38	64.4	7	2	NA	Two-Way ANOVA:
			KO-P2	311.11	39.2	5	2	NA	· Time: F(2, 50) = 41.45; ****p < 0.0001
			WT-P6	572.08	52.5	5	1	NA	· Genotype: F(1, 50) = 11.63; **p = 0.0013
			KO-P6	443.81	42.6	6	1	NA	· Interaction: F(2, 50) = 1.19; p = 0.31
			WT-P9	221.93	24.8	16	3	Yes	Sidak’s post-hoc tests – WT vs KO:
			KO-P9	171.56	17.6	17	3	No	· P2: p = 0.06; P6: p = 0.14; P9 = 0.43
	S4F	DCX Cells per µm2 in Hilus	WT-P2	0.01	0.001	7	2	NA	Two-Way ANOVA:
			KO-P2	0.009	0.0004	5	2	NA	· Time: F(2, 50) = 58.86; ****p < 0.0001
			WT-P6	0.008	0.001	5	1	NA	· Genotype: F(1, 50) = 2.56; p = 0.12
			KO-P6	0.008	0.001	6	1	NA	· Interaction: F(2, 50) = 1.44; p = 0.25
			WT-P9	0.004	0.0003	16	3	Yes	Sidak’s post-hoc tests – WT vs KO:
			KO-P9	0.004	0.0003	17	3	Yes	· P2: p = 0.11; P6: p = 0.99; P9 = 0.89
	S4G	Estimated Number of NeuN+ Cells in Hilus	WT-P2	148.95	9.0	12	3	Yes	Two-Way ANOVA:
			KO-P2	120.76	7.0	13	3	Yes	· Time: F(2, 4) = 18.5; ****p < 0.0001
			WT-P6	224.30	24.7	8	2	Yes	· Genotype: F(1, 84) = 5.59; *p = 0.02
			KO-P6	192.65	20.6	7	2	NA	· Interaction: F(2, 84) = 0.037; p = 0.96
			WT-P9	235.65	14.8	25	3	No	Sidak’s post-hoc tests – WT vs KO:
			KO-P9	200.03	10.6	25	3	Yes	· P2: p = 0.52; P6: p = 0.63; P9 = 0.08
	S4H	NeuN Cells per µm2 in Hilus	WT-P2	0.005	0.0001	12	3	Yes	Two-Way ANOVA:
			KO-P2	0.005	0.0001	13	3	Yes	· Time: F(2, 84) = 26.07; ****p < 0.0001
			WT-P6	0.003	0.0002	8	2	Yes	· Genotype: F(1, 84) = 2.94; p = 0.090
			KO-P6	0.004	0.0004	7	2	NA	· Interaction: F(2, 84) = 5.14; **p = 0.0078
			WT-P9	0.004	0.0002	25	3	Yes	Sidak’s post-hoc tests – WT vs KO:
			KO-P9	0.004	0.0002	25	3	Yes	· P2: p = 0.59; P6: *p = 0.049; P9 = 0.23
	S5A	Percentage of Events that Last less than 2 Seconds	WT-P2	0	0	7	3	NA	Two-Way ANOVA:
			KO-P2	0.74	0.59	6	3	NA	· Time: F(2, 68) = 2.82; p = 0.067
			WT-P6	6.44	3.18	12	4	No	· Genotype: F(1, 68) = 0.33; p = 0.57
			KO-P6	9.63	4.19	15	4	No	· Interaction: F(2, 68) = 0.19; p = 0.83
			WT-P10	5.9	1.56	16	4	Yes	Sidak’s post-hoc tests – WT vs KO:
			KO-P10	6.12	1.4	18	4	Yes	· P2: p = 0.99; P6: p = 0.78; P10: p = 0.99
	S5B	Percentage of events that last 2-10 seconds	WT-P2	49.72	8.44	7	3	NA	Two-Way ANOVA:
									· Time: F(2, 68) = 6.093; ***p = 0.0037
			KO-P2	70.88	6.7	6	3	NA	· Genotype: F(1, 68) = 0.69; p = 0.41
			WT-P6	74.81	7.03	12	4	No	· Interaction: F(2, 68) = 3.78; *p = 0.028
			KO-P6	62.87	5.5	15	4	No	Sidak’s post-hoc tests – WT vs KO:
			WT-P10	78.42	3.55	16	4	Yes	· P2: p = 0.11; P6: p = 0.25; P10: p = 0.98
	S5C	Percentage of Synchronous Cells	WT P2 bas	0	0	7	3	NA	Wilcoxon signed-rank test
			WT P2 gbz	3.85	3.85	7	3	NA	(T = 0; p = 0.99)
			KO P2 bas	0	0	6	3	NA	NA
			KO P2 gbz	0	0	6	3	NA
			WT P6 bas	16.86	6.46	12	4	Yes	Wilcoxon signed-rank test
			WT P6 gbz	18.96	6.24	12	4	Yes	(T = 9; p = 0.84)
			KO P6 bas	7.29	3.44	15	4	No	Wilcoxon signed-rank test
			KO P6 gbz	9.93	4.49	15	4	Yes	(T = 1; p = 0.25)
			WT P10 bas	13.68	5.41	14	4	Yes	Wilcoxon signed-rank test
			WT P10 gbz	21.56	5.14	14	4	Yes	(T = 13; p = 0.30)
			KO P10 bas	12.66	5.66	18	4	No	Wilcoxon signed-rank test
			KO P10 gbz	25.91	5.56	18	4	Yes	(T = 9; *p = 0.016)
